# Supplementary material for: A FIJI macro for quantifying pattern in extracellular matrix
Source: Life Sci Alliance. 2021 Jan 27;4(3):e202000880. doi: 10.26508/lsa.202000880 (PMC7898596; doi:10.26508/lsa.202000880)
Supplement: Supplementary file 2 [file LSA-2020-00880_TableS1.xlsx]

## Sheet: TableS1_Robustness
PCA Identifier	Image	CAF	Line width	Area (microns^2)	Lacunarity	Total Length (microns)	Endpoints	HGU (microns)	Branchpoints	Box-Counting Fractal Dimension	Curvature	% High Density Matrix	Alignment	TotalImageArea	Norm End	Norm Branch	End/Branch	Norm Area	Length/Area
1	MAF2_10x.png	MAF2	LW4	109093	7.612	72019	1378	52.263	1691	1.633	35.147	0.995	0.2039	1048576	0.019134	0.0234799	0.814902	0.104039	0.660162
2	MAF2_10x2048.png	MAF2	LW4	402631	8.417	273224	5496	49.713	5581	1.657	59.919	0.995	0.2034	4194304	0.0201155	0.0204265	0.98477	0.0959947	0.678597
3	MAF2_10xover.png	MAF2	LW4	500445	6.381	312033	4383	71.192	9815	1.695	88.12	0.994	0.1601	4194304	0.0140465	0.031455	0.446561	0.119315	0.623511
4	MAF2_10xunder.png	MAF2	LW4	94419	42.422	74256	1761	42.167	260	1.4	27.542	0.995	0.3603	4194304	0.0237152	0.0035014	6.77308	0.0225112	0.786452
5	MAF2_20widepinhole.png	MAF2	LW4	450972	7.301	290096	5057	57.365	7513	1.677	58.446	0.994	0.1766	4194304	0.0174322	0.0258983	0.6731	0.10752	0.643268
6	MAF2_20x.png	MAF2	LW4	492136	6.523	314654	4974	63.26	9166	1.692	50.756	0.995	0.1842	4194304	0.0158078	0.0291304	0.542658	0.117334	0.639364
7	MAF2_20xfocusII.png	MAF2	LW4	485793	6.634	311500	4810	64.761	9069	1.689	98.863	0.995	0.1866	4194304	0.0154414	0.029114	0.530378	0.115822	0.64122
8	MAF2_20xZa.png	MAF2	LW4	492794	6.511	314521	5011	62.766	9374	1.692	55.72	0.994	0.1697	4194304	0.0159322	0.0298041	0.534564	0.117491	0.63824
9	MAF2_20xZb.png	MAF2	LW4	502554	6.346	319648	4915	65.035	9815	1.695	21.648	0.994	0.1826	4194304	0.0153763	0.0307057	0.500764	0.119818	0.636047
10	MAF2_20xZc.png	MAF2	LW4	400893	8.462	268193	4827	55.561	6142	1.656	65.765	0.994	0.2205	4194304	0.0179982	0.0229014	0.7859	0.0955803	0.668989
11	MAF2_20xZ_Maximumintensityprojection.png	MAF2	LW4	506012	6.289	321122	4842	66.32	9666	1.697	0	0.994	0.1862	4194304	0.0150784	0.0301007	0.500931	0.120643	0.634613
12	MAF2_20xZ_Maximumintensityprojection1024.png	MAF2	LW4	135346	5.747	83773	1120	74.797	2871	1.67	0	0.994	0.1819	1048576	0.0133695	0.0342712	0.390108	0.129076	0.618954
13	MAF2_20xZ_Maximumintensityprojection512.png	MAF2	LW4	34468	5.605	20999	245	85.71	789	1.642	62.382	0.995	0.1754	262144	0.0116673	0.0375732	0.31052	0.131485	0.609232
14	MAF2_20xZ_MaximumintensityprojectionGB2.png	MAF2	LW4	248683	14.866	185877	4478	41.509	1782	1.573	59.251	0.995	0.257	4194304	0.0240912	0.00958698	2.51291	0.0592906	0.747446
15	MAF2_20xZ_MaximumintensityprojectionGB3.png	MAF2	LW4	102145	39.062	81589	1687	48.363	208	1.412	48.125	0.994	0.3203	4194304	0.020677	0.00254936	8.11058	0.0243533	0.798757
16	MAF2_20xZ_MaximumintensityprojectionNoise20.png	MAF2	LW4	563258	5.447	335706	4306	77.962	12287	1.715	0	0.985	0.1374	4194304	0.0128268	0.0366005	0.350452	0.134291	0.596008
17	MAF2_10x.png	MAF2	LW8	109093	7.612	54249	464	116.916	1141	1.633	0	0.995	0.2039	1048576	0.00855315	0.0210326	0.406661	0.104039	0.497273
18	MAF2_10x2048.png	MAF2	LW8	402631	8.417	212869	2188	97.289	3748	1.657	74.96	0.995	0.2034	4194304	0.0102787	0.0176071	0.583778	0.0959947	0.528695
19	MAF2_10xover.png	MAF2	LW8	500445	6.381	250438	1284	195.045	7625	1.695	0	0.994	0.1601	4194304	0.00512702	0.0304467	0.168393	0.119315	0.500431
20	MAF2_10xunder.png	MAF2	LW8	94419	42.422	68124	1368	49.798	144	1.4	0	0.995	0.3603	4194304	0.0200811	0.00211379	9.5	0.0225112	0.721507
21	MAF2_20widepinhole.png	MAF2	LW8	450972	7.301	225808	1659	136.111	5420	1.677	85.021	0.994	0.1766	4194304	0.00734694	0.0240027	0.306089	0.10752	0.500714
22	MAF2_20x.png	MAF2	LW8	492136	6.523	248402	1536	161.72	6895	1.692	0	0.995	0.1842	4194304	0.00618353	0.0277574	0.22277	0.117334	0.504743
23	MAF2_20xfocusII.png	MAF2	LW8	485793	6.634	248342	1506	164.902	6874	1.689	0	0.995	0.1866	4194304	0.00606421	0.0276796	0.219086	0.115822	0.51121
24	MAF2_20xZa.png	MAF2	LW8	492794	6.511	248144	1532	161.974	7059	1.692	7.543	0.994	0.1697	4194304	0.00617383	0.0284472	0.217028	0.117491	0.503545
25	MAF2_20xZb.png	MAF2	LW8	502554	6.346	252966	1488	170.004	7450	1.695	0	0.994	0.1826	4194304	0.00588221	0.0294506	0.199732	0.119818	0.503361
26	MAF2_20xZc.png	MAF2	LW8	400893	8.462	214318	1972	108.681	4432	1.656	80.358	0.994	0.2205	4194304	0.00920124	0.0206796	0.444946	0.0955803	0.534602
27	MAF2_20xZ_Maximumintensityprojection.png	MAF2	LW8	506012	6.289	255107	1482	172.137	7334	1.697	0	0.994	0.1862	4194304	0.00580933	0.0287487	0.202073	0.120643	0.504152
28	MAF2_20xZ_Maximumintensityprojection1024.png	MAF2	LW8	135346	5.747	67419	325	207.443	2277	1.67	0	0.994	0.1819	1048576	0.0048206	0.0337739	0.142732	0.129076	0.498123
29	MAF2_20xZ_Maximumintensityprojection512.png	MAF2	LW8	34468	5.605	17061	53	321.906	640	1.642	68.866	0.995	0.1754	262144	0.0031065	0.0375125	0.0828125	0.131485	0.494981
30	MAF2_20xZ_MaximumintensityprojectionGB2.png	MAF2	LW8	248683	14.866	153431	2523	60.813	973	1.573	30.644	0.995	0.257	4194304	0.0164439	0.00634161	2.59301	0.0592906	0.616974
31	MAF2_20xZ_MaximumintensityprojectionGB3.png	MAF2	LW8	102145	39.062	77152	1410	54.718	124	1.412	114.577	0.994	0.3203	4194304	0.0182755	0.00160722	11.371	0.0243533	0.755318
32	MAF2_20xZ_MaximumintensityprojectionNoise20.png	MAF2	LW8	563258	5.447	270025	1021	264.471	9879	1.715	0	0.985	0.1374	4194304	0.00378113	0.0365855	0.103351	0.134291	0.479398
33	VCAF2B_10x.png	VCAF2B	LW4	119860	6.748	70760	1423	49.726	1837	1.646	76.781	0.995	0.3153	1048576	0.0201102	0.025961	0.774633	0.114307	0.590355
34	VCAF2B_10x2048.png	VCAF2B	LW4	381456	8.996	246143	5339	46.103	4692	1.647	76.399	0.995	0.3782	4194304	0.0216906	0.0190621	1.13789	0.0909462	0.645272
35	VCAF2B_10xover.png	VCAF2B	LW4	488358	6.589	295592	4375	67.564	8657	1.69	35.061	0.994	0.3029	4194304	0.0148008	0.029287	0.505371	0.116434	0.605277
36	VCAF2B_10xunder.png	VCAF2B	LW4	148175	26.306	106686	2337	45.651	656	1.482	45.963	0.988	0.4927	4194304	0.0219053	0.00614889	3.5625	0.0353277	0.72
37	VCAF2B_20x.png	VCAF2B	LW4	339493	10.355	225399	4905	45.953	3792	1.626	55.348	0.993	0.3913	4194304	0.0217614	0.0168235	1.29351	0.0809414	0.663928
38	VCAF2B_20xfocusII.png	VCAF2B	LW4	341813	10.271	228311	5026	45.426	3727	1.626	66.125	0.988	0.4005	4194304	0.0220138	0.0163242	1.34854	0.0814946	0.667941
39	VCAF2B_20xwidepinhole.png	VCAF2B	LW4	362780	9.562	235529	5104	46.146	4124	1.637	65.086	0.994	0.3748	4194304	0.0216704	0.0175095	1.23763	0.0864935	0.649234
40	VCAF2B_20xZa.png	VCAF2B	LW4	349796	9.991	231637	4786	48.399	4202	1.631	48.945	0.99	0.3967	4194304	0.0206616	0.0181405	1.13898	0.0833979	0.662206
41	VCAF2B_20xZb.png	VCAF2B	LW4	371287	9.297	243764	5194	46.932	4473	1.641	52.119	0.993	0.3876	4194304	0.0213074	0.0183497	1.16119	0.0885217	0.656538
42	VCAF2B_20xZc.png	VCAF2B	LW4	330064	10.708	214944	4695	45.781	3873	1.62	57.729	0.991	0.3771	4194304	0.0218431	0.0180186	1.21224	0.0786934	0.651219
43	VCAF2B_20xZ_Maximumintensityprojection.png	VCAF2B	LW4	408033	8.279	261205	5522	47.303	5231	1.658	56.41	0.995	0.3617	4194304	0.0211403	0.0200264	1.05563	0.0972826	0.640157
44	VCAF2B_20xZ_Maximumintensityprojection1024.png	VCAF2B	LW4	123412	6.497	73686	1431	51.493	1893	1.651	49.633	0.995	0.3225	1048576	0.0194201	0.0256901	0.755943	0.117695	0.597073
45	VCAF2B_20xZ_Maximumintensityprojection512.png	VCAF2B	LW4	33253	5.883	18912	382	49.508	498	1.632	60.286	0.961	0.3047	262144	0.0201988	0.0263325	0.767068	0.12685	0.568731
46	VCAF2B_20xZ_MaximumintensityprojectionGB2.png	VCAF2B	LW4	226904	16.485	157501	3530	44.618	1685	1.553	46.783	0.992	0.4091	4194304	0.0224125	0.0106983	2.09496	0.0540981	0.694131
47	VCAF2B_20xZ_MaximumintensityprojectionGB3.png	VCAF2B	LW4	127527	30.89	94153	1925	48.911	450	1.45	53.336	0.994	0.4589	4194304	0.0204453	0.00477946	4.27778	0.0304048	0.738299
48	VCAF2B_20xZ_MaximumintensityprojectionNoise20.png	VCAF2B	LW4	467379	6.974	274282	6029	45.494	6388	1.682	64.285	0.847	0.2436	4194304	0.0219809	0.0232899	0.943801	0.111432	0.586851
49	VCAF2B_10x.png	VCAF2B	LW8	119860	6.748	52280	452	115.664	1289	1.646	60.65	0.995	0.3153	1048576	0.00864573	0.0246557	0.350659	0.114307	0.436176
50	VCAF2B_10x2048.png	VCAF2B	LW8	381456	8.996	190186	2280	83.415	3247	1.647	89.507	0.995	0.3782	4194304	0.0119883	0.0170728	0.702187	0.0909462	0.498579
51	VCAF2B_10xover.png	VCAF2B	LW8	488358	6.589	233742	1230	190.034	6663	1.69	0	0.994	0.3029	4194304	0.00526222	0.0285058	0.184602	0.116434	0.478628
52	VCAF2B_10xunder.png	VCAF2B	LW8	148175	26.306	95167	1639	58.064	403	1.482	65.501	0.988	0.4927	4194304	0.0172224	0.00423466	4.067	0.0353277	0.642261
53	VCAF2B_20x.png	VCAF2B	LW8	339493	10.355	179707	2359	76.179	2625	1.626	62.05	0.993	0.3913	4194304	0.013127	0.0146071	0.898667	0.0809414	0.529339
54	VCAF2B_20xfocusII.png	VCAF2B	LW8	341813	10.271	181587	2412	75.285	2514	1.626	75.589	0.988	0.4005	4194304	0.0132829	0.0138446	0.959427	0.0814946	0.531247
55	VCAF2B_20xwidepinhole.png	VCAF2B	LW8	362780	9.562	183781	2247	81.789	2804	1.637	72.497	0.994	0.3748	4194304	0.0122266	0.0152573	0.801355	0.0864935	0.506591
56	VCAF2B_20xZa.png	VCAF2B	LW8	349796	9.991	184677	2239	82.482	2933	1.631	63.302	0.99	0.3967	4194304	0.0121239	0.0158818	0.763382	0.0833979	0.527956
57	VCAF2B_20xZb.png	VCAF2B	LW8	371287	9.297	191538	2297	83.386	3113	1.641	60.04	0.993	0.3876	4194304	0.0119924	0.0162527	0.737873	0.0885217	0.515876
58	VCAF2B_20xZc.png	VCAF2B	LW8	330064	10.708	169400	2149	78.827	2685	1.62	73.906	0.991	0.3771	4194304	0.012686	0.0158501	0.800372	0.0786934	0.513234
59	VCAF2B_20xZ_Maximumintensityprojection.png	VCAF2B	LW8	408033	8.279	199496	2185	91.303	3553	1.658	50.024	0.995	0.3617	4194304	0.0109525	0.0178099	0.614973	0.0972826	0.488921
60	VCAF2B_20xZ_Maximumintensityprojection1024.png	VCAF2B	LW8	123412	6.497	54325	436	124.599	1338	1.651	93.743	0.995	0.3225	1048576	0.00802575	0.0246295	0.325859	0.117695	0.440192
61	VCAF2B_20xZ_Maximumintensityprojection512.png	VCAF2B	LW8	33253	5.883	13436	111	121.045	341	1.632	0	0.961	0.3047	262144	0.00826139	0.0253796	0.325513	0.12685	0.404054
62	VCAF2B_20xZ_MaximumintensityprojectionGB2.png	VCAF2B	LW8	226904	16.485	133154	2116	62.927	1131	1.553	78.828	0.992	0.4091	4194304	0.0158914	0.00849392	1.87091	0.0540981	0.58683
63	VCAF2B_20xZ_MaximumintensityprojectionGB3.png	VCAF2B	LW8	127527	30.89	87211	1477	59.046	316	1.45	79.099	0.994	0.4589	4194304	0.0169359	0.0036234	4.67405	0.0304048	0.683863
64	VCAF2B_20xZ_MaximumintensityprojectionNoise20.png	VCAF2B	LW8	467379	6.974	197373	1868	105.66	4241	1.682	61.74	0.847	0.2436	4194304	0.00946432	0.0214872	0.440462	0.111432	0.422298
