# Supplementary material for: A FIJI macro for quantifying pattern in extracellular matrix
Source: Life Sci Alliance. 2021 Jan 27;4(3):e202000880. doi: 10.26508/lsa.202000880 (PMC7898596; doi:10.26508/lsa.202000880)
Supplement: Supplementary file 3 [file LSA-2020-00880_TableS2.xlsx]

## Sheet: TableS2_different_CDMs
PCA Identifier	Image	CAF	Type	Area (microns^2)	Lacunarity	Total Length (microns)	Endpoints	HGU (microns)	Branchpoints	Box-Counting Fractal Dimension	Curvature	% High Density Matrix	Alignment	TotalImageArea	Norm End	Norm Branch	End/Branch	Length/Area
1	CAF1_1_Maximumintensityprojection.png	CAF1	Isotropic	439343	7.547	147052	160	919.075	4190	1.672	44.932	0.305	0.01562	4194304	0.00108805	0.0284933	0.0381862	0.334709
2	CAF1_2_Maximumintensityprojection.png	CAF1	Isotropic	525755	5.978	193595	71	2726.69	7655	1.702	NaN	0.621	0.004561	4194304	0.000366745	0.0395413	0.00927498	0.368223
3	CAF1_3_Maximumintensityprojection.png	CAF1	Isotropic	551471	5.606	214383	60	3573.05	9208	1.711	NaN	0.683	0.01104	4194304	0.000279873	0.0429512	0.00651607	0.388748
4	CAF1_4_Maximumintensityprojection.png	CAF1	Isotropic	482413	6.694	168525	152	1108.72	5847	1.688	39.319	0.562	0.0115	4194304	0.000901943	0.0346951	0.0259962	0.349338
5	CAF1_Maximumintensityprojection.png	CAF1	Isotropic	533289	5.865	203156	80	2539.45	8113	1.705	NaN	0.673	0.005558	4194304	0.000393786	0.0399348	0.00986072	0.380949
6	CAF2_1_Maximumintensityprojection.png	CAF2	Isotropic	478088	6.773	189153	78	2425.04	7242	1.686	NaN	0.365	0.02095	4194304	0.000412365	0.0382865	0.0107705	0.395645
7	CAF2_2_Maximumintensityprojection.png	CAF2	Isotropic	476481	6.803	171926	101	1702.24	6218	1.685	40.362	0.405	0.05115	4194304	0.000587462	0.0361667	0.0162432	0.360824
8	CAF2_Maximumintensityprojection.png	CAF2	Isotropic	523110	6.018	201228	73	2756.55	8347	1.701	NaN	0.491	0.006437	4194304	0.000362773	0.0414803	0.00874566	0.384676
9	MAF2_1_Maximumintensityprojection.png	MAF2	Isotropic	428330	7.792	185810	93	1997.96	6148	1.667	NaN	0.443	0.05672	4194304	0.000500511	0.0330876	0.0151269	0.433801
10	MAF2_2_Maximumintensityprojection.png	MAF2	Isotropic	368186	9.392	150234	108	1391.06	4649	1.64	72.788	0.346	0.09075	4194304	0.000718879	0.0309451	0.0232308	0.408038
11	MAF2_3_Maximumintensityprojection.png	MAF2	Isotropic	419015	8.01	176326	115	1533.27	5525	1.663	56.483	0.268	0.02002	4194304	0.000652201	0.031334	0.0208145	0.420811
12	MAF2_4_Maximumintensityprojection.png	MAF2	Isotropic	398609	8.522	166644	115	1449.08	5195	1.655	NaN	0.357	0.033	4194304	0.000690094	0.0311742	0.0221367	0.418064
13	NF2_Maximumintensityprojection.1.png	NF2	Isotropic	654688	4.407	308459	7	44065.6	17557	1.74	NaN	0.663	0.008578	4194304	2.27e-05	0.0569184	0.000398701	0.471154
14	NF2_Maximumintensityprojection.1_2.png	NF2	Isotropic	540921	5.754	183746	95	1934.17	7174	1.707	107.712	0.384	0.008834	4194304	0.000517018	0.039043	0.0132423	0.339691
15	NF2_Maximumintensityprojection.1_3.png	NF2	Isotropic	547990	5.654	184468	95	1941.77	7320	1.709	64.622	0.294	0.01911	4194304	0.000514994	0.0396817	0.0129781	0.336627
16	OCAF1_1_Maximumintensityprojection.png	OCAF	Isotropic	465291	7.014	163327	282	579.174	4199	1.683	48.644	0.583	0.09605	4194304	0.0017266	0.0257092	0.0671588	0.351021
17	OCAF1_2_Subset_Maximumintensityprojection.png	OCAF	Isotropic	488967	6.578	189760	213	890.892	5203	1.691	70.161	0.741	0.1941	4194304	0.00112247	0.0274188	0.0409379	0.388083
18	VCAF2B_1_Maximumintensityprojection.png	VCAF2B	Anisotropic	538439	5.79	233299	156	1495.51	7358	1.707	NaN	0.629	0.09215	4194304	0.00066867	0.0315389	0.0212014	0.433288
19	VCAF2B_3_Maximumintensityprojection.png	VCAF2B	Anisotropic	541111	5.751	228832	153	1495.63	7196	1.708	162.758	0.612	0.177	4194304	0.000668613	0.0314467	0.0212618	0.422893
20	VCAF2B_4_Maximumintensityprojection.png	VCAF2B	Anisotropic	546440	5.676	230786	126	1831.63	7820	1.71	15.68	0.597	0.1596	4194304	0.00054596	0.0338842	0.0161125	0.422345
21	VCAF8_2_Maximumintensityprojection.png	VCAF8	Anisotropic	501544	6.363	235397	163	1444.15	6911	1.695	NaN	0.703	0.2375	4194304	0.000692447	0.0293589	0.0235856	0.469345
22	VCAF8_3_Maximumintensityprojection.png	VCAF8	Anisotropic	491612	6.532	226687	194	1168.49	6173	1.692	NaN	0.632	0.1753	4194304	0.000855806	0.0272314	0.0314272	0.46111
23	VCAF8_4_Maximumintensityprojection.png	VCAF8	Anisotropic	500290	6.384	234940	187	1256.36	6924	1.695	NaN	0.743	0.1448	4194304	0.000795948	0.0294714	0.0270075	0.469608
24	VCAF8_Maximumintensityprojection.png	VCAF8	Anisotropic	508518	6.248	244833	150	1632.22	7695	1.698	NaN	0.728	0.1158	4194304	0.000612663	0.0314296	0.0194932	0.481464
